# Supplementary material for: Herbivore associated elicitor-induced defences are highly specific among closely related Nicotiana species
Source: BMC Plant Biol. 2015 Jan 16;15:2. doi: 10.1186/s12870-014-0406-0 (PMC4304619; doi:10.1186/s12870-014-0406-0)
Supplement: Additional file 3: — The stock centre numbers and availability of plants that were used in this study. [file 12870_2014_406_MOESM3_ESM.xlsx]

## Sheet: Sheet1
Species	Accession	PI number	Note	Seeds avaliablity
N. obtusifolia	NA	NA	Collected in Utah, one generation of inbreeding	Upon requeest, Max Planck Instittue for Chemical Ecology Department of Molecular Ecology
N. linaris	TW77	PI 555530	Obtained from the US Nicotiana Germplasm Collection, one generation of inbreeding.	The US Nicotiana Germplasm Collection
N. acuminata	TW2	PI 555471	Obtained from the US Nicotiana Germplasm Collection, one generation of inbreeding.	The US Nicotiana Germplasm Collection
N. attenuata	NA	NA	Collected in Utah, 30 generations of inbreeding	Upon requeest, Max Planck Instittue for Chemical Ecology Department of Molecular Ecology
N. pauciflora	TW104	PI 555546	Obtained from the US Nicotiana Germplasm Collection, one generation of inbreeding.	The US Nicotiana Germplasm Collection
N. miersii	TW85	PI 555537	Obtained from the US Nicotiana Germplasm Collection, one generation of inbreeding.	The US Nicotiana Germplasm Collection
